# Supplementary material for: ASPH Regulates Osteogenic Differentiation and Cellular Senescence of BMSCs
Source: Front Cell Dev Biol. 2020 Sep 3;8:872. doi: 10.3389/fcell.2020.00872 (PMC7494742; doi:10.3389/fcell.2020.00872)
Supplement: Supplementary file 1 [file Table_1.XLSX]

## Sheet: Sheet1
Supplementary Table 1. ASPH expression in BMSCs from GSE35955
	ASPH_MeanExpression	ASPH_Exon14-25	ASPH_Exon4-23	ASPH_Exon1-4
milldle	10.5434	11.9095	13.5813	9.06325
	10.4938	12.3729	13.7829	8.8511
	10.1434	11.8386	13.2603	8.75259
	10.5964	12.2974	13.5765	8.92095
	10.6418	12.4344	14.0871	8.89449
elderly	10.2878	11.0751	13.4056	9.24749
	10.1452	11.3257	13.395	8.84893
	9.73004	11.3024	12.9271	8.59352
	9.95153	11.036	13.0132	8.49625
